# Supplementary material for: A-calibration: assessment of prediction models for survival data under censoring
Source: BMC Med Res Methodol. 2025 Oct 22;25:236. doi: 10.1186/s12874-025-02671-6 (PMC12542389; doi:10.1186/s12874-025-02671-6)
Supplement: Supplementary file 1 — Supplementary Material 1. [file 12874_2025_2671_MOESM1_ESM.zip]

Archive with 2 entries (2 files):
- Code.R
- Supplementary.pdf
