# Supplementary material for: A-calibration: assessment of prediction models for survival data under censoring
Source: BMC Med Res Methodol. 2025 Oct 22;25:236. doi: 10.1186/s12874-025-02671-6 (PMC12542389; doi:10.1186/s12874-025-02671-6)
Supplement: Supplementary file 1 — Supplementary Material 1. [file 12874_2025_2671_MOESM1_ESM.zip › Code.R]

# Supplementary R-code for the paper
# A-Calibration: Assessment of Prediction Models for Survival Data under Censoring
# allowing for the replication of all simulations and analysis.
# By Mikkel Runason Simonsen

# Load packages -----------------------------------------------------------
library(tidyverse)
library(survival)
library(parallel)
library(dplyr)
library(randomForestSRC)
library(pec)

# Calibration measures ----------------------------------------------------
#For both calibration measures, data should be on long format with variables 
#PIT_residual and status

get_Dcalibration <- function(data, nintervals = 10, pval = T){
  PIT_residual <- data$PIT_residual
  status <- data$status
  counter <- rep(0, nintervals)
  for (i in 1:length(status)) {
    #Find the interval the observation belongs to
    if (PIT_residual[i] == 1) {
      k <- nintervals
    } else{
      k <- floor(PIT_residual[i] * nintervals) + 1
    }
    if (status[i] == 1 | k == 1) {
      #Add one to the counter of that interval
      counter[k] <- counter[k] + 1
    } else if (k > 1) {
      #Contribution to the interval the patient is censored in
      counter[k] <-
        counter[k] + (PIT_residual[i] - (k - 1) / nintervals) / PIT_residual[i]
      #Contribution to other intervals
      counter[1:(k - 1)] <-
        counter[1:(k - 1)] + (1 / nintervals) / PIT_residual[i]
    }
  }
  if(pval){
    DCalibration <- chisq.test(counter)$p.value %>% unname
    return(DCalibration)
  } else{
    return(chisq.test(counter)$statistic %>% unname)
  }
}

get_Acalibration <- function(data, nintervals = 10, pval = T) {
  data$PIT_residual <- 1 - data$PIT_residual
  H <- ecdf(data$PIT_residual)
  
  #Determine when H Plataues
  a <-  quantile(H, probs = 1) %>% as.numeric
  a <- pmin(0.999, a)
  intervalsize <- a/nintervals
  
  N <- sapply(
    1:nintervals,
    FUN = function(i) {
      data %>% filter(status == 1,
                      PIT_residual >= (i - 1) * intervalsize,
                      PIT_residual < i * intervalsize) %>%
        nrow
    }  )
  
  #Calculate expected number of observations in each interval
  
  p <- rep(NA, nintervals)
  
  for (i in (1:nintervals)) { 
      p[i] <-  integrate(
        f = function(x) {
          (1 - H(x)) / (1 - x)
        } ,
        lower = (i-1)*intervalsize,
        upper = i*intervalsize,
        subdivisions = 1000,
        rel.tol = 2*.Machine$double.eps^0.25
      )$value
    }
    
  E <- nrow(data) * p
  # Calculate test statistic and p value
  test_statistic <- sum((((N - E) ^ 2) / E))
  
  if(pval){
    pval <- 1 - pchisq(q = test_statistic, df = nintervals)
    return(pval)
  } else{
    return(test_statistic)
  }

}


# Simulation study --------------------------------------------------------

#Notation: As in the paper, we let 
#           - n denote the number of subjects in a dataset,
#           - m denote the number of Monte Carlo repititions,
#           - q the censoring percentage,
#           - lambda the misspecification parameter,
#
#          Furthermore, throughout the script we let 
#           - censor denote the censoring scheme (Uniform, Mememoryless or zero),
#           - shape_true and beta_true denote the coefficients from which data is simulated
#           - shape and beta denote the coefficients used for the predictive model
#           - censoring_parameters is the table of censoring parameters needed to achieve 
#             various censoring percentages q.
#           - Censoring percentages is the vector of considered censoring percentages q
#           - Misspecifications is the vector of considered lambda values.

#Set values
shape_true <- 1
beta_true <- c(log(2),log(1/2), log(2), log(1.5))
censoring_percentages <- 1:50
misspecifications <-  seq(0.6, 1.4, by = 0.02)
m <- 20000
palette <- c("#0073C2FF", "#EFC000FF")

# Simulate data 

#Define function for simulating predictors and uncensored survival.
sim_surv <- function(n) {
  df <- data.frame(
    A = rnorm(n = n, mean = 0, sd = 1),
    B = rnorm(n = n, mean = 0, sd = 1),
    C = rbinom(n = n, size = 1, prob = 0.5),
    D = rbinom(n = n, size = 1, prob = 0.5)
  )
  df$lp_true <-
    as.matrix(df[, c("A", "B", "C", "D")]) %*% diag(beta_true) %>% rowSums
  df$surv <-
    rweibull(n, shape = shape_true, scale = df$lp_true  %>% exp)
  return(df)
}


#Get parameters for censoring distributions:
get_censoring_parameters <- function(q, n = 100000){
  df <- sim_surv(n = n)
  
  Memoryless_parm <- uniroot(
    f = function(x) {
      censor <- rexp(n, rate = x)
      mean(censor < df$surv) - q/100
    },
    interval = c(0.0001,1)
  )$root
  
  Uniform_parm <- uniroot(
    f = function(b) {
      censor <- runif(n = n, min = 0, max = b)
      mean(censor < df$surv) - q/100
    },
    interval = c(0,500)
  )$root
  Zero_parm <- 1- q/100
  return(c(Memoryless_parm, Uniform_parm, Zero_parm ))
}

censoring_parameters <-
  sapply(
    censoring_percentages,
    FUN = function(q)
      get_censoring_parameters(q)
  ) %>% t

colnames(censoring_parameters) <- c("Memoryless", "Uniform", "Zero")

#Define combined function to simulate patients, including predictors, survival and censoring.
Simulate_data <-
  function(censor,
           n,
           q) {
    
    df <- sim_surv(n = n)
    if(q == 0){
      censor = "None"
    }
    if (censor == "None") {
      df$OS <- df$surv
      df$status <- 1
      return(df)
    
    } else if (censor == "Memoryless") {
      df$censor <-
        rexp(n, rate = censoring_parameters[q, "Memoryless"])
    } else if (censor == "Uniform") {
      df$censor <-
        runif(n = n, min = 0, max = censoring_parameters[q, "Uniform"])
    }
    else if (censor == "Zero") {
      df$censor <- (10^20)*rbinom(n = n, size = 1, prob = censoring_parameters[q, "Zero"])
    }
    df <- df %>% mutate(OS = pmin(surv, censor),
                        status = ifelse(surv <= censor, 1, 0))
    return(df)
  }

#Demonstration of desirable behaviour of the simulation
# n <- 10000
# test <- Simulate_data(n = n, censor = "Uniform", q = 10)
# test %>% pull(status) %>% mean
# 

#Define comparison function
get_comparison <- function(shape, beta, censor, n, q, missing_covariate = F) {
  data <-
    Simulate_data(
      censor = censor,
      n = n,
      q = q
    )

  if(missing_covariate){ #B covariate is ommited from predictor
    data$lp <-
      as.matrix(data[, c("A", "B", "C")]) %*% diag(beta[-4]) %>% rowSums
  } else{
    data$lp <-
      as.matrix(data[, c("A", "B", "C", "D")]) %*% diag(beta) %>% rowSums
    
  }
  data$PIT_residuals <-
    pweibull(
      data$OS,
      shape = shape,
      scale = exp(data$lp),
      lower = FALSE
    )
  get_Dcalibration(data = data)
  get_Acalibration(data = data)
  
  return(c("D" = get_Dcalibration(data = data),
           "A" = get_Acalibration(data = data))
  )

}

# create cluster for multi core parallel computations
cl <- makeCluster(detectCores() - 5)  
# export the objectets and packages needed at each core
clusterEvalQ(cl,library(tidyverse))
clusterExport(cl,
              c("train_and_validate", 
                "sim_surv",
                "Simulate_data",
                "get_Dcalibration",
                "get_Acalibration",
                "censoring_parameters",
                "beta_true",
                "shape_true"
                )
              )
# Set a different seed on each member of the cluster
clusterSetRNGStream(cl)

#Define function for i.i.d. Monte Carlo repetitions of the comparison to compute power.
get_power <-
  function(shape,
           beta,
           censor,
           n,
           m,
           q,
           missing_covariate = F){
    p_vals <- parSapply(
      cl,
      1:m,
      FUN = function(i) {
        get_comparison(
          shape = shape,
          beta = beta,
          n = n,
          censor = censor,
          q = q,
          missing_covariate = missing_covariate
        )
      }
    )
    
    power <- (p_vals < 0.05) %>% rowMeans 
    #se <- apply(p_vals < 0.05, MARGIN = 1, FUN = sd)/sqrt(m)
    return(power) #",se"
  }


#Make plot for varying misspecifications 

get_misspecification_plot <- function(censor, q = 20, misspecification = "Scale"){
  if (misspecification == "Scale") {
    df <- sapply(misspecifications, function(lambda) {
      get_power(
        shape =  shape_true,
        beta = lambda *beta_true,
        n = 100,
        censor = censor,
        q = q,
        m = m
      )
    }) %>% t %>% cbind(lambda = misspecifications, n = 100) %>% as.data.frame
    df_wide <- rbind(
      df,
      sapply(misspecifications, function(lambda) {
        get_power(
          shape =  shape_true,
          beta = lambda *beta_true,
          n = 1000,
          censor = censor,
          q = q,
          m = m
        )
      }) %>% t %>% cbind(lambda = misspecifications, n = 1000) %>% as.data.frame
    )
  } else if(misspecification == "Shape"){
    df <- sapply(misspecifications, function(lambda) {
      get_power(
        shape = lambda * shape_true,
        beta = beta_true,
        n = 100,
        censor = censor,
        q = q,
        m = m
      )
    }) %>% t %>% cbind(lambda = misspecifications, n = 100) %>% as.data.frame
    df_wide <- rbind(
      df,
      sapply(misspecifications, function(lambda) {
        get_power(
          shape = lambda * shape_true,
          beta = beta_true,
          n = 1000,
          censor = censor,
          q = q,
          m = m
        )
      }) %>% t %>% cbind(lambda = misspecifications, n = 1000) %>% as.data.frame
    )
  } else{stop("Mispecification unclear")}
  
  
  #Convert from wide to long format
  df_long <- df_wide %>%
    pivot_longer(cols = c("D", "A")) %>% 
    mutate(
      lambda = as.numeric(lambda),
      n = n %>% factor,
      Measure = name %>% factor(labels = c("A-calibration", "D-calbration")),
      Power = as.numeric(value),
    ) %>% 
    select(c("lambda", "n", "Measure", "Power"))
  
  title <- paste0(censor, " censoring")
  if(q == 0){
    title <- "No censoring"
  }
  p <- df_long %>% ggplot(aes(x = lambda, y = Power, colour = Measure, linetype = n)) +
    geom_line(linewidth = 1) +
    geom_hline(yintercept = 0.05, linetype = 2, color = "black", linewidth = 0.8) +
    geom_vline(xintercept = 1, linetype = 2, color = "black", linewidth = 0.8) +
    labs(title = title,
         y = "Power", 
         x = "\u03bb-value (misspecification)") +
    scale_y_continuous(limits = c(0,1), labels = scales::percent) +
    scale_color_manual(values = palette ) +
    scale_linetype_manual(values = c(3,1), name = "Data size" ) +
    theme_classic() +
    theme(legend.title = element_text(size = 18, face = "plain", colour = "black"),
          axis.title = element_text(size = 18, face = "plain", colour = "black"),
          axis.text = element_text(size = 18, face = "plain", colour = "black"),
          plot.title  = element_text(size = 18, face = "plain", colour = "black", hjust = 0.5),
          legend.text = element_text(size = 18, face = "plain", colour = "black")
    )
  return(p)
}

A <- get_misspecification_plot("Memoryless", misspecification = "Scale")
B <- get_misspecification_plot("Uniform", misspecification = "Scale")
C <- get_misspecification_plot("Zero", misspecification = "Scale")
p <- ggpubr::ggarrange(A, B, C, ncol = 3, common.legend = T)
ggsave(plot = p, filename = "Power_misspecification_scale.png", height = 15, width = 30, units = "cm", dpi = 600)

A <- get_misspecification_plot("Memoryless", misspecification = "Shape")
B <- get_misspecification_plot(censor = "Uniform", misspecification = "Shape")
C <- get_misspecification_plot("Zero", misspecification = "Shape")
p <- ggpubr::ggarrange(A, B, C, ncol = 3, common.legend = T)
ggsave(filename = "Power_misspecification_Shape.png", height = 15, width = 30, units = "cm", dpi = 600)

pl <-  get_misspecification_plot("Zero", q = 0, misspecification = "Scale")
ggsave(filename = "Power_misspecification_Scale_nocensoring.png", height = 12, width = 30, units = "cm", dpi = 600)

pl <-  get_misspecification_plot("Zero", q = 0, misspecification = "Shape")
ggsave(filename = "Power_misspecification_Shape_nocensoring.png", height = 12, width = 30, units = "cm", dpi = 600)

get_censoring_plot <- function(censor, lambda = 0.9, misspecification){
  if(misspecification == "Scale"){
    df <- sapply(censoring_percentages, function(q) {
      get_power(shape = shape_true, beta = lambda*beta_true, n = 100, censor = censor, q = q, m = m)
    }) %>% t %>% cbind(q = censoring_percentages, n = 100) %>% as.data.frame
    df_wide <- rbind(df,
                     sapply(censoring_percentages, function(q) { 
                       get_power(shape = shape_true, beta = lambda*beta_true, n = 1000, censor = censor, q = q, m = m)
                     }) %>% t %>% cbind(q = censoring_percentages, n = 1000) %>% as.data.frame)
  } else if(misspecification == "Shape"){
    
    df <- sapply(censoring_percentages, function(q) {
      get_power(shape = lambda*shape_true, beta = beta_true, n = 100, censor = censor, q = q, m = m)
    }) %>% t %>% cbind(q = censoring_percentages, n = 100) %>% as.data.frame
    
    df_wide <- rbind(df,
                     sapply(censoring_percentages, function(q) { 
                       get_power(shape = lambda*shape_true, beta = beta_true, n = 1000, censor = censor, q = q, m = m)
                     }) %>% t %>% cbind(q = censoring_percentages, n = 1000) %>% as.data.frame)
    
  }else if(misspecification == "missing_covariate"){
    df <- sapply(censoring_percentages, function(q) {
      get_power(shape = shape_true, beta = beta_true, n = 100, censor = censor, q = q, m = m, missing_covariate = T)
    }) %>% t %>% cbind(q = censoring_percentages, n = 100) %>% as.data.frame
    
    df_wide <- rbind(df,
                     sapply(censoring_percentages, function(q) { 
                       get_power(shape = shape_true, beta = beta_true, n = 1000, censor = censor, q = q, m = m, missing_covariate = T)
                     }) %>% t %>% cbind(q = censoring_percentages, n = 1000) %>% as.data.frame)
  } else stop("Unknown misspecification")
  
  
  #Convert from wide to long format
  df_long <- df_wide %>%
    pivot_longer(cols = c("D", "A")) %>% 
    mutate(
      q = as.numeric(q)/100,
      n = n %>% factor,
      Measure = name %>% factor(labels = c("A-calibration", "D-calbration")),
      Power = as.numeric(value),
    ) %>% 
    select(c("q", "n", "Measure", "Power"))

  title <- paste0(censor, " censoring")
  p <- df_long %>% ggplot(aes(x = q, y = Power, colour = Measure, linetype = n)) +
    geom_line(linewidth = 1) +
    geom_hline(yintercept = 0.05, linetype = 2, color = "black", linewidth = 0.8) +
    labs(title = title,
         y = "Power", 
         x = "Censoring percentage") +
    scale_y_continuous(limits = c(0,1), labels = scales::percent) +
    scale_x_continuous(breaks = seq(0, 0.5, 0.25), labels = scales::percent)+
    scale_color_manual(values = palette ) +
    scale_linetype_manual(values = c(3,1), name = "Data size" ) +
    theme_classic() +
    theme(legend.title = element_text(size = 18, face = "plain", colour = "black"),
          axis.title = element_text(size = 18, face = "plain", colour = "black"),
          axis.text = element_text(size = 18, face = "plain", colour = "black"),
          plot.title  = element_text(size = 18, face = "plain", colour = "black", hjust = 0.5),
          legend.text = element_text(size = 18, face = "plain", colour = "black")
    )
  return(p)
}

A <- get_censoring_plot("Memoryless", misspecification = "Scale", lambda = 0.7)
B <- get_censoring_plot("Uniform", misspecification = "Scale", lambda = 0.7)
C <- get_censoring_plot("Zero", misspecification = "Scale", lambda = 0.7)
p <- ggpubr::ggarrange(A,B,C, ncol = 3,
  common.legend = T
)
ggsave(filename = "Power_censoring_scale.png", height = 15, width = 35, units = "cm", dpi = 600)


A <- get_censoring_plot("Memoryless", misspecification = "Shape", lambda = 0.85)
B <- get_censoring_plot("Uniform", misspecification = "Shape", lambda = 0.85)
C <- get_censoring_plot("Zero", misspecification = "Shape", lambda = 0.85)
p <- ggpubr::ggarrange(A,B,C, ncol = 3,
                       common.legend = T
)
ggsave(filename = "Power_censoring_shape.png", height = 15, width = 35, units = "cm", dpi = 600)

A <- get_censoring_plot("Memoryless", misspecification = "missing_covariate")
B <- get_censoring_plot("Uniform", misspecification = "missing_covariate")
C <- get_censoring_plot("Zero", misspecification = "missing_covariate")
p <- ggpubr::ggarrange(A,B,C, ncol = 3,
                       common.legend = T
)
ggsave(filename = "Power_censoring_missingcovariate.png", height = 15, width = 30, units = "cm", dpi = 600)

# 


#Plot with same type 1 error:

#Obtain true type 1 error of D-calibration
#type1error <- get_power(censor = "Memoryless",shape = shape_true, beta = beta_true, m = 100000, n = 1000, q = 20)
type1error <- 0.01689

get_power <-
  function(shape, beta, censor, n, m, q) {
    p_vals <- parSapply(
      cl,
      1:m,
      FUN = function(i) {
        get_comparison(
          shape = shape,
          beta = beta,
          n = n,
          censor = censor,
          q = q
        )
      }
    )
    
    power <-   c("D" = (p_vals[1, ] < 0.05) %>% mean, "A" = (p_vals[2, ] < type1error) %>% mean)
    return(power)
  }

make_plot <- function(misspecification, q){
  
    df <- sapply(misspecifications, function(lambda) {
      get_power(shape = lambda*shape_true, beta = beta_true, n = 1000, censor = "Memoryless", q = q, m = m)
    }) %>% t %>% cbind(lambda = misspecifications) %>% as.data.frame
  
  #Convert from wide to long format
  df_long <- df %>%
    pivot_longer(cols = c("D", "A")) %>% 
    mutate(
      lambda = as.numeric(lambda),
      Measure = name %>% factor(labels = c("A-calibration", "D-calbration")),
      Power = as.numeric(value),
    ) %>% 
    select(c("lambda", "Measure", "Power"))
  
  title <- "Memoryless censoring"
  
  
  p <- df_long %>% ggplot(aes(x = lambda, y = Power, colour = Measure)) +
    geom_line(linewidth = 1) +
    geom_vline(xintercept = 1, linetype = 2, color = "black", linewidth = 0.8) +
    geom_hline(yintercept = 0.05, linetype = 2, color = "black", linewidth = 0.8) +
    labs(title = title,
         y = "Power", 
         x = "\u03bb-value (misspecification)") +
    scale_y_continuous(limits = c(0,1), labels = scales::percent) +
    scale_color_manual(values = palette ) +
    theme_classic() +
    theme(legend.title = element_text(size = 18, face = "plain", colour = "black"),
          axis.title = element_text(size = 18, face = "plain", colour = "black"),
          axis.text = element_text(size = 18, face = "plain", colour = "black"),
          plot.title  = element_text(size = 18, face = "plain", colour = "black", hjust = 0.5),
          legend.text = element_text(size = 18, face = "plain", colour = "black")
    )
  
  return(p)
}


misspecifications <- seq(0.8, 1.2, by = 0.01)
p <- make_plot(misspecification = "Shape", q = 20) 
ggsave(filename = "Power_significance_shape.png", height = 12, width = 30, units = "cm", dpi = 600)


# Case study --------------------------------------------------------------

data(cancer, package = "survival")

rotterdam <- rotterdam %>% 
  rename(time = dtime, status = death) %>% 
  select(time, status, year, age, meno, size, grade, nodes, pgr, er, hormon, chemo)

#Censoring in the data
1-rotterdam$status %>% mean


get_performance <- function(model, validation, time_point = 5*365){
  if("survreg" %in% class(model)){
    lp <- predict(model, newdata = validation, type = "lp")
    PIT_residuals <- 1 - pweibull(validation$time, 
                                          shape=1/model$scale,
                                          scale=exp(lp))
    
    
    times <- seq(0, max(validation$time), by = 10)
    
    surv <- sapply(times, function(time) {1 - pweibull(time, 
                                                       shape=1/model$scale,
                                                       scale=exp(lp))} )
   
  } else if("rfsrc" %in% class(model)){
    
    pred_RSF <- predict(model, newdata = validation)
    
    times <- pred_RSF$time.interest
    
    surv <- pred_RSF$survival
    
    PIT_residuals <- sapply(1:nrow(validation), function(i) {
      time_col <- sum(times <= validation$time[i])
      if (time_col > 0)
        return(pred_RSF$survival[i, time_col])
      else
        return(1)
    })
    
    
  }
  
  #GET C-INDEX
  
  if("survreg" %in% class(model)){
    pred_object = lp
  } else{
    pred_object = -pred_RSF$predicted
  }
  Cindex <- cindex(object = as.matrix(pred_object),
                   formula = Surv(time, status) ~ 1,
                   data = validation)$AppCindex %>% as.numeric
  
  
  #GET IBS
  if("survreg" %in% class(model)){
    object = surv
  } else{
    object = model
  }

  IBS <- ibs(pec(
    object,
    formula = Surv(time, status) ~ 1,
    data = validation,
    times = times,
    exact = F,
    reference = F
  )) %>% as.numeric
  
  
  #Get A and D calibration
  data <- cbind(
    "status" = validation$status,
    "PIT_residual" = PIT_residuals
  ) %>% as.data.frame
  
  A <- get_Acalibration(data = data)
  D <- get_Dcalibration(data = data)
  
  #Get calibration plot and Calibration intercept/slope
  cal <- calPlot(surv[,sum(times<time_point) ],
                 data = validation ,
                 formula= Surv(time, status)~1,
                 type = "survival",
                 time = time_point,
                 method="quantile",#"nne",#"quantile",
                 legend=F,
                 plot = F,
                 pseudo = T)
  dat <- cal$plotFrames$Model.1
  dat$Obs[dat$Obs>1] <- 1
  dat$Obs[dat$Obs<0] <- 0
  #Making sure that prediction point is not directly 0, problems when we take the log of it
  dat$Pred[dat$Pred==0] <- 0.001
  dat$Pred[dat$Pred==1] <- 0.999
  #transforming pred to logit
  dat$Pred_logit <- log(dat$Pred/(1-dat$Pred))
  
  #Calculate the calibration slope
  #OBS and pred are found by the dat
  
  #Calibration slope
  calibration_slope <-glm(Obs~Pred_logit,data=dat,family="binomial")$coefficients["Pred_logit"] %>% unname; calibration_slope
  
  #calibration in the large
  calibration_intercept <- glm(Obs~offset(Pred_logit),data=dat,family="binomial")$coefficients %>% unname; calibration_intercept
  
  
  return(c("C" = Cindex, "ISB" = IBS, "intercept" = calibration_intercept, "slope" = calibration_slope, "A" = A, "D" = D) %>% round(3))
}

train_RSF <- function(train){
  nodesizes = seq(60, 120, by = 30)
  RSFs <- lapply(
    nodesizes,
    FUN = function(nodesize) {
      randomForestSRC::rfsrc(
        formula = Surv(time, status) ~ .,
        data = train,
        ntree = 500,
        nodesize = nodesize,
        ntime = train$time, mtry = ncol(train)
      )
    }
  )
  
  nodesize_minIBS <- sapply(
    #Determine nodesize with smallest OOB IBS
    RSFs,
    FUN = function(RSF) {
      get.brier.survival(RSF)$crps.std
    }
  ) %>% which.min %>% nth(x = nodesizes)
  RSF <- RSFs[[which(nodesizes == nodesize_minIBS)]]
  return(RSF)
}

train_and_validate <- function(train, validation){
  
  #Fit simple Weibull
  fit_simple_weibull <- survreg(Surv(time, status) ~ age, data = train, dist = "weibull" )
  
  #Fit full Weibull 
  fit_full_weibull <- survreg(Surv(time, status) ~ ., data = train, dist = "weibull" )
  
  #Fit RSF
  RSF <- train_RSF(train)
  performance <- cbind(get_performance(fit_simple_weibull, validation),
                       get_performance(fit_full_weibull, validation),
                       get_performance(RSF, validation) )
  return(performance)
}


#Randomly select 70% for training and 30% validation data
run_split_analysis <- function(){
  index <- sample(1:nrow(rotterdam), replace = F, size = nrow(rotterdam)*0.7)
  train <- rotterdam[index,]
  validation <- rotterdam[-index,]
  return(train_and_validate(train, validation))
}


cl <- makeCluster(detectCores() - 5)  
# export the objectets and packages needed at each core
clusterEvalQ(cl,library(tidyverse))
clusterEvalQ(cl,library( pec))
clusterEvalQ(cl,library(survival))
clusterEvalQ(cl,library(randomForestSRC))

clusterExport(cl,
              c("train_RSF", 
                "get_performance",
                "train_and_validate",
                "run_split_analysis",
                "get_Dcalibration",
                "get_Acalibration",
                "rotterdam"
                )
              )
# Set a different seed on each member of the cluster
clusterSetRNGStream(cl)

x <- parLapply(
  cl,
  1:5000,
  fun = function(i) {
    run_split_analysis()
  }
)


Reduce('+', x)/length(x)
m <- abind::abind(x, along = 3)
apply(m, 1:2, sd)/sqrt(length(x))


#Case of one split
time_point <- 10*365
set.seed(1)
index <- sample(1:nrow(rotterdam), replace = F, size = nrow(rotterdam)*0.7)
train <- rotterdam[index,]
validation <- rotterdam[-index,]
train_and_validate(train, validation)

fit_simple_weibull <- survreg(Surv(time, status) ~ age, data = train, dist = "weibull" )

lp <- predict(fit_simple_weibull, newdata = validation, type = "lp")
PIT_residuals <- 1 - pweibull(validation$time, 
                              shape=1/fit_simple_weibull$scale,
                              scale=exp(lp))


times <- seq(0, max(validation$time), by = 10)

surv <- sapply(times, function(time) {1 - pweibull(time, 
                                                   shape=1/fit_simple_weibull$scale,
                                                   scale=exp(lp))} )
png(filename = "Calibration_plot_simple.png", width = 20, height = 20, res = 600, units = "cm")
calPlot(surv[,sum(times<time_point) ],
        data = validation ,
        formula= Surv(time, status)~1,
        type = "survival",
        time = time_point,
        method="quantile",#"nne",#"quantile",
        legend=F,
        plot = T,
        pseudo = T,
        q = 20)
dev.off()


fit_full_weibull <- survreg(Surv(time, status) ~ ., data = train, dist = "weibull" )

lp <- predict(fit_full_weibull, newdata = validation, type = "lp")
PIT_residuals <- 1 - pweibull(validation$time, 
                              shape=1/fit_full_weibull$scale,
                              scale=exp(lp))


times <- seq(0, max(validation$time), by = 10)

surv <- sapply(times, function(time) {1 - pweibull(time, 
                                                   shape=1/fit_full_weibull$scale,
                                                   scale=exp(lp))} )
png(filename = "Calibration_plot_full.png", width = 20, height = 20, res = 600, units = "cm")
calPlot(surv[,sum(times<time_point) ],
        data = validation ,
        formula= Surv(time, status)~1,
        type = "survival",
        time = time_point,
        method="quantile",#"nne",#"quantile",
        legend=F,
        plot = T,
        pseudo = T,
        q = 20)
dev.off()

RSF <- train_RSF(train)

pred_RSF <- predict(RSF, newdata = validation)

png(filename = "Calibration_plot_RSF.png", width = 20, height = 20, res = 600, units = "cm")
calPlot(pred_RSF$survival[,sum(pred_RSF$time.interest<time_point)  ],
               data = validation ,
               formula= Surv(time, status)~1,
               type = "survival",
               time = time_point,
               method= "quantile", #"nne",#,
               legend=F,
               plot = T,
               pseudo = T,
               q = 20)
dev.off()
